# Supplementary material for: Multi-layer networks reveal changes in plant-bird interactions driven by invasive species
Source: Commun Biol. 2025 Dec 2;8:1735. doi: 10.1038/s42003-025-09130-4 (PMC12672725; doi:10.1038/s42003-025-09130-4)
Supplement: Supplementary file 3 — Supplementary Data [file 42003_2025_9130_MOESM3_ESM.xlsx]

## Sheet: Figure 1 a
Parameter	subnetwork	pre-invasion	invasion	% increment
Number of interactions	antagonistic	67	118	0.761194
	mutualistic	123	171	0.390244
Number of plant species	antagonistic	15	27	0.8
	mutualistic	22	32	0.454545
Number of bird species	antagonistic	16	18	0.125
	mutualistic	22	25	0.136364

## Sheet: Figure 1 b
pre-invasion network					invasion network
plant	bird	use	weight		plant	bird	use	weight
Arbutus unedo	Carduelis carduelis	antagonistic	1		Arbutus unedo	Carduelis carduelis	mutualistic	3
Arbutus unedo	Fringilla coelebs	antagonistic	25		Arbutus unedo	Curruca atricapilla	mutualistic	26
Arbutus unedo	Passer domesticus	antagonistic	1		Arbutus unedo	Curruca melanocephala	mutualistic	6
Catalpa bignonioides	Columba livia	antagonistic	1		Arbutus unedo	Passer domesticus	mutualistic	25
Catalpa bignonioides	Passer domesticus	antagonistic	8		Arbutus unedo	Turdus merula	mutualistic	8
Ficus microcarpa	Columba livia	antagonistic	2		Campsis radicans	Myiopsitta monachus	mutualistic	8
Ficus microcarpa	Columba palumbus	antagonistic	6		Campsis radicans	Psittacula krameri	mutualistic	21
Ficus microcarpa	Passer domesticus	antagonistic	1		Catalpa bignonioides	Passer domesticus	mutualistic	3
Ficus microcarpa	Streptopelia decaocto	antagonistic	1		Catalpa bignonioides	Psittacula krameri	mutualistic	3
Fraxinus sp	Carduelis chloris	antagonistic	8		Celtis australis	Columba livia var. domestica	mutualistic	12
Fraxinus sp	Fringilla coelebs	antagonistic	10		Celtis australis	Columba palumbus	mutualistic	7
Fraxinus sp	Pica pica	antagonistic	1		Celtis australis	Cyanopica cooki	mutualistic	3
Fraxinus sp	Streptopelia decaocto	antagonistic	2		Celtis australis	Myiopsitta monachus	mutualistic	1
Helianthus annuus	Carduelis carduelis	antagonistic	5		Celtis australis	Passer domesticus	mutualistic	1
Helianthus annuus	Carduelis chloris	antagonistic	6		Celtis australis	Pica pica	mutualistic	1
Helianthus annuus	Columba livia	antagonistic	8		Celtis australis	Psittacula krameri	mutualistic	1
Helianthus annuus	Columba palumbus	antagonistic	3		Celtis australis	Streptopelia decaocto	mutualistic	2
Helianthus annuus	Cyanopica cooki	antagonistic	2		Celtis australis	Sturnus unicolor	mutualistic	3
Helianthus annuus	Linnaria cannabina	antagonistic	2		Celtis australis	Sylvia atricapilla	mutualistic	1
Helianthus annuus	Passer domesticus	antagonistic	3		Celtis australis	Turdus merula	mutualistic	3
Helianthus annuus	Passer hispaniolensis	antagonistic	5		Ceratonia siliqua	Psittacula krameri	mutualistic	9
Helianthus annuus	Pica pica	antagonistic	2		Cercis siliquastrum	Psittacula krameri	mutualistic	5
Helianthus annuus	Serinus serinus	antagonistic	2		Citrus × aurantium	Cyanopica cooki	mutualistic	1
Helianthus annuus	Streptopelia decaocto	antagonistic	19		Citrus × aurantium	Psittacula krameri	mutualistic	5
Lantana strigocamara	Carduelis chloris	antagonistic	26		Cupressus sempervirens	Myiopsitta monachus	mutualistic	5
Lantana strigocamara	Passer domesticus	antagonistic	1		Cupressus sempervirens	Psittacula krameri	mutualistic	21
Ligustrum japonicum	Carduelis carduelis	antagonistic	1		Eriobotrya japonica	Myiopsitta monachus	mutualistic	1
Ligustrum japonicum	Carduelis chloris	antagonistic	22		Eriobotrya japonica	Psittacula krameri	mutualistic	5
Ligustrum japonicum	Columba livia	antagonistic	1		Ficus carica	Myiopsitta monachus	mutualistic	28
Ligustrum japonicum	Passer domesticus	antagonistic	1		Ficus carica	Oriolus oriolus	mutualistic	1
Morus sp	Carduelis chloris	antagonistic	4		Ficus carica	Passer domesticus	mutualistic	8
Morus sp	Columba livia	antagonistic	1		Ficus carica	Passer hispaniolensis	mutualistic	1
Morus sp	Columba palumbus	antagonistic	1		Ficus carica	Psittacula krameri	mutualistic	44
Morus sp	Cyanopica cooki	antagonistic	1		Ficus carica	Sturnus unicolor	mutualistic	4
Morus sp	Linnaria cannabina	antagonistic	1		Ficus carica	Sylvia atricapilla	mutualistic	1
Morus sp	Passer domesticus	antagonistic	1		Ficus carica	Sylvia borin	mutualistic	1
Morus sp	Serinus serinus	antagonistic	1		Ficus carica	Turdus merula	mutualistic	2
Morus sp	Streptopelia decaocto	antagonistic	1		Ficus microcarpa	Coloeus monedula	mutualistic	5
Morus sp	Sturnus unicolor	antagonistic	1		Ficus microcarpa	Curruca melanocephala	mutualistic	1
Morus sp	Sylvia borin	antagonistic	1		Ficus microcarpa	Myiopsitta monachus	mutualistic	6
Morus sp	Turdus merula	antagonistic	1		Ficus microcarpa	Passer domesticus	mutualistic	2
Myrtus communis	Carduelis chloris	antagonistic	10		Ficus microcarpa	Passer hispaniolensis	mutualistic	1
Myrtus communis	Columba livia	antagonistic	3		Ficus microcarpa	Pica pica	mutualistic	1
Myrtus communis	Fringilla coelebs	antagonistic	1		Ficus microcarpa	Psittacula krameri	mutualistic	27
Myrtus communis	Passer domesticus	antagonistic	1		Ficus microcarpa	Sturnus unicolor	mutualistic	6
Pistacia lentiscus	Carduelis carduelis	antagonistic	2		Ficus microcarpa	Sylvia atricapilla	mutualistic	13
Pistacia lentiscus	Carduelis chloris	antagonistic	18		Ficus microcarpa	Sylvia borin	mutualistic	1
Pistacia lentiscus	Passer domesticus	antagonistic	2		Ficus microcarpa	Turdus merula	mutualistic	23
Punica granatum	Passer domesticus	antagonistic	1		Fraxinus sp	Fringilla coelebs	mutualistic	1
Quercus sp	Columba palumbus	antagonistic	6		Fraxinus sp	Pica pica	mutualistic	1
Silybum marianum	Carduelis carduelis	antagonistic	11		Lantana strigocamara	Coloeus monedula	mutualistic	4
Silybum marianum	Carduelis chloris	antagonistic	24		Lantana strigocamara	Columba livia var. domestica	mutualistic	12
Silybum marianum	Linnaria cannabina	antagonistic	1		Lantana strigocamara	Curruca melanocephala	mutualistic	6
Silybum marianum	Passer domesticus	antagonistic	1		Lantana strigocamara	Streptopelia decaocto	mutualistic	6
Silybum marianum	Passer hispaniolensis	antagonistic	3		Lantana strigocamara	Sturnus unicolor	mutualistic	2
Silybum marianum	Serinus serinus	antagonistic	1		Lantana strigocamara	Sylvia atricapilla	mutualistic	12
Styphnolobium japonicum	Columba livia	antagonistic	1		Lantana strigocamara	Sylvia borin	mutualistic	1
Styphnolobium japonicum	Streptopelia decaocto	antagonistic	1		Lantana strigocamara	Turdus merula	mutualistic	15
Ulmus minor	Carduelis carduelis	antagonistic	10		Ligustrum japonicum	Curruca melanocephala	mutualistic	1
Ulmus minor	Carduelis chloris	antagonistic	21		Ligustrum japonicum	Myiopsitta monachus	mutualistic	2
Ulmus minor	Columba palumbus	antagonistic	3		Ligustrum japonicum	Psittacula krameri	mutualistic	5
Ulmus minor	Linnaria cannabina	antagonistic	6		Ligustrum japonicum	Sturnus unicolor	mutualistic	1
Ulmus minor	Passer domesticus	antagonistic	3		Ligustrum japonicum	Sylvia atricapilla	mutualistic	1
Ulmus minor	Passer hispaniolensis	antagonistic	1		Ligustrum japonicum	Turdus merula	mutualistic	1
Ulmus minor	Passer montanus	antagonistic	1		Ligustrum japonicum	Turdus philomelos	mutualistic	1
Ulmus minor	Serinus serinus	antagonistic	12		Livistona chinensis	Coloeus monedula	mutualistic	1
Ulmus minor	Streptopelia decaocto	antagonistic	7		Livistona chinensis	Myiopsitta monachus	mutualistic	1
Arbutus unedo	Carduelis carduelis	mutualistic	3		Livistona chinensis	Passer domesticus	mutualistic	1
Arbutus unedo	Passer domesticus	mutualistic	25		Livistona chinensis	Psittacula krameri	mutualistic	18
Arbutus unedo	Sylvia atricapilla	mutualistic	26		Livistona chinensis	Turdus merula	mutualistic	13
Arbutus unedo	Sylvia melanocephala	mutualistic	6		Melia azedarach	Columba palumbus	mutualistic	5
Arbutus unedo	Turdus merula	mutualistic	8		Melia azedarach	Cyanopica cooki	mutualistic	16
Catalpa bignonioides	Passer domesticus	mutualistic	3		Melia azedarach	Psittacula krameri	mutualistic	1
Celtis australis	Columba livia	mutualistic	12		Melia azedarach	Sturnus unicolor	mutualistic	1
Celtis australis	Columba palumbus	mutualistic	7		Melia azedarach	Sylvia atricapilla	mutualistic	2
Celtis australis	Cyanopica cooki	mutualistic	3		Melia azedarach	Turdus merula	mutualistic	5
Celtis australis	Passer domesticus	mutualistic	1		Melia azedarach	Turdus philomelos	mutualistic	5
Celtis australis	Pica pica	mutualistic	1		Morus sp	Chloris chloris	mutualistic	1
Celtis australis	Streptopelia decaocto	mutualistic	2		Morus sp	Coloeus monedula	mutualistic	1
Celtis australis	Sturnus unicolor	mutualistic	3		Morus sp	Curruca melanocephala	mutualistic	1
Celtis australis	Sylvia atricapilla	mutualistic	1		Morus sp	Cyanopica cooki	mutualistic	8
Celtis australis	Turdus merula	mutualistic	3		Morus sp	Linaria cannabina	mutualistic	1
Ficus carica	Oriolus oriolus	mutualistic	1		Morus sp	Myiopsitta monachus	mutualistic	7
Ficus carica	Passer domesticus	mutualistic	8		Morus sp	Oriolus oriolus	mutualistic	1
Ficus carica	Passer hispaniolensis	mutualistic	1		Morus sp	Passer domesticus	mutualistic	1
Ficus carica	Sturnus unicolor	mutualistic	4		Morus sp	Passer hispaniolensis	mutualistic	1
Ficus carica	Sylvia atricapilla	mutualistic	1		Morus sp	Passer montanus	mutualistic	1
Ficus carica	Sylvia borin	mutualistic	1		Morus sp	Pica pica	mutualistic	1
Ficus carica	Turdus merula	mutualistic	2		Morus sp	Psittacula krameri	mutualistic	10
Ficus microcarpa	Corvus monedula	mutualistic	5		Morus sp	Serinus serinus	mutualistic	1
Ficus microcarpa	Passer domesticus	mutualistic	2		Morus sp	Sturnus unicolor	mutualistic	16
Ficus microcarpa	Passer hispaniolensis	mutualistic	1		Morus sp	Sylvia atricapilla	mutualistic	1
Ficus microcarpa	Pica pica	mutualistic	1		Morus sp	Sylvia borin	mutualistic	8
Ficus microcarpa	Sturnus unicolor	mutualistic	6		Morus sp	Turdus merula	mutualistic	9
Ficus microcarpa	Sylvia atricapilla	mutualistic	13		Myrtus communis	Chloris chloris	mutualistic	10
Ficus microcarpa	Sylvia borin	mutualistic	1		Myrtus communis	Curruca melanocephala	mutualistic	1
Ficus microcarpa	Sylvia melanocephala	mutualistic	1		Myrtus communis	Passer domesticus	mutualistic	3
Ficus microcarpa	Turdus merula	mutualistic	23		Myrtus communis	Psittacula krameri	mutualistic	41
Fraxinus sp	Fringilla coelebs	mutualistic	1		Myrtus communis	Sylvia atricapilla	mutualistic	3
Fraxinus sp	Pica pica	mutualistic	1		Myrtus communis	Turdus merula	mutualistic	10
Lantana strigocamara	Columba livia	mutualistic	12		Olea europaea	Coloeus monedula	mutualistic	1
Lantana strigocamara	Corvus monedula	mutualistic	4		Olea europaea	Cyanopica cooki	mutualistic	1
Lantana strigocamara	Streptopelia decaocto	mutualistic	6		Olea europaea	Myiopsitta monachus	mutualistic	1
Lantana strigocamara	Sturnus unicolor	mutualistic	2		Olea europaea	Passer domesticus	mutualistic	1
Lantana strigocamara	Sylvia atricapilla	mutualistic	12		Olea europaea	Pica pica	mutualistic	1
Lantana strigocamara	Sylvia borin	mutualistic	1		Olea europaea	Psittacula krameri	mutualistic	15
Lantana strigocamara	Sylvia melanocephala	mutualistic	6		Olea europaea	Sturnus unicolor	mutualistic	1
Lantana strigocamara	Turdus merula	mutualistic	15		Olea europaea	Turdus merula	mutualistic	4
Ligustrum japonicum	Sturnus unicolor	mutualistic	1		Olea europaea europaea	Chloris chloris	mutualistic	1
Ligustrum japonicum	Sylvia atricapilla	mutualistic	1		Olea europaea europaea	Columba livia var. domestica	mutualistic	1
Ligustrum japonicum	Sylvia melanocephala	mutualistic	1		Olea europaea europaea	Curruca melanocephala	mutualistic	1
Ligustrum japonicum	Turdus merula	mutualistic	1		Olea europaea europaea	Cyanopica cooki	mutualistic	4
Ligustrum japonicum	Turdus philomelos	mutualistic	1		Olea europaea europaea	Fringilla coelebs	mutualistic	1
Livistona chinensis	Corvus monedula	mutualistic	1		Olea europaea europaea	Myiopsitta monachus	mutualistic	1
Livistona chinensis	Passer domesticus	mutualistic	1		Olea europaea europaea	Pica pica	mutualistic	2
Livistona chinensis	Turdus merula	mutualistic	13		Olea europaea europaea	Psittacula krameri	mutualistic	2
Melia azedarach	Columba palumbus	mutualistic	5		Olea europaea europaea	Sturnus unicolor	mutualistic	3
Melia azedarach	Cyanopica cooki	mutualistic	16		Olea europaea europaea	Sylvia atricapilla	mutualistic	5
Melia azedarach	Sturnus unicolor	mutualistic	1		Olea europaea europaea	Turdus merula	mutualistic	9
Melia azedarach	Sylvia atricapilla	mutualistic	2		Olea europaea europaea	Turdus philomelos	mutualistic	9
Melia azedarach	Turdus merula	mutualistic	5		Phoenix canariensis	Myiopsitta monachus	mutualistic	1
Melia azedarach	Turdus philomelos	mutualistic	5		Phoenix canariensis	Passer domesticus	mutualistic	1
Morus sp	Carduelis chloris	mutualistic	1		Phoenix canariensis	Psittacula krameri	mutualistic	10
Morus sp	Corvus monedula	mutualistic	1		Phoenix canariensis	Sturnus unicolor	mutualistic	2
Morus sp	Cyanopica cooki	mutualistic	8		Phoenix canariensis	Turdus merula	mutualistic	7
Morus sp	Linnaria cannabina	mutualistic	1		Phoenix dactylifera	Cyanopica cooki	mutualistic	2
Morus sp	Oriolus oriolus	mutualistic	1		Phoenix dactylifera	Myiopsitta monachus	mutualistic	1
Morus sp	Passer domesticus	mutualistic	1		Phoenix dactylifera	Psittacula krameri	mutualistic	3
Morus sp	Passer hispaniolensis	mutualistic	1		Pistacia lentiscus	Chloris chloris	mutualistic	1
Morus sp	Passer montanus	mutualistic	1		Pistacia lentiscus	Curruca communis	mutualistic	2
Morus sp	Pica pica	mutualistic	1		Pistacia lentiscus	Curruca melanocephala	mutualistic	8
Morus sp	Serinus serinus	mutualistic	1		Pistacia lentiscus	Cyanopica cooki	mutualistic	26
Morus sp	Sturnus unicolor	mutualistic	16		Pistacia lentiscus	Passer domesticus	mutualistic	1
Morus sp	Sylvia atricapilla	mutualistic	1		Pistacia lentiscus	Sylvia atricapilla	mutualistic	21
Morus sp	Sylvia borin	mutualistic	8		Pistacia lentiscus	Sylvia borin	mutualistic	9
Morus sp	Sylvia melanocephala	mutualistic	1		Pistacia lentiscus	Turdus merula	mutualistic	9
Morus sp	Turdus merula	mutualistic	9		Pistacia lentiscus	Turdus philomelos	mutualistic	1
Myrtus communis	Carduelis chloris	mutualistic	10		Platycladus orientalis	Psittacula krameri	mutualistic	2
Myrtus communis	Passer domesticus	mutualistic	3		Prunus dulcis	Psittacula krameri	mutualistic
Myrtus communis	Sylvia atricapilla	mutualistic	3		Punica granatum	Curruca melanocephala	mutualistic	10
Myrtus communis	Sylvia melanocephala	mutualistic	1		Punica granatum	Myiopsitta monachus	mutualistic	4
Myrtus communis	Turdus merula	mutualistic	10		Punica granatum	Passer domesticus	mutualistic	10
Olea europaea	Corvus monedula	mutualistic	1		Punica granatum	Psittacula krameri	mutualistic	3
Olea europaea	Cyanopica cooki	mutualistic	1		Punica granatum	Sylvia atricapilla	mutualistic	17
Olea europaea	Passer domesticus	mutualistic	1		Punica granatum	Turdus merula	mutualistic	7
Olea europaea	Pica pica	mutualistic	1		Pyrus bourgaeana	Cyanopica cooki	mutualistic	2
Olea europaea	Sturnus unicolor	mutualistic	1		Pyrus bourgaeana	Myiopsitta monachus	mutualistic	2
Olea europaea	Turdus merula	mutualistic	4		Pyrus bourgaeana	Psittacula krameri	mutualistic	6
Olea oleaster	Carduelis chloris	mutualistic	1		Quercus sp	Coloeus monedula	mutualistic	3
Olea oleaster	Columba livia	mutualistic	1		Quercus sp	Myiopsitta monachus	mutualistic	5
Olea oleaster	Cyanopica cooki	mutualistic	4		Quercus sp	Pica pica	mutualistic	13
Olea oleaster	Fringilla coelebs	mutualistic	1		Quercus sp	Psittacula krameri	mutualistic	17
Olea oleaster	Pica pica	mutualistic	2		Quercus sp	Turdus merula	mutualistic	1
Olea oleaster	Sturnus unicolor	mutualistic	3		Silybum marianum	Psittacula krameri	mutualistic	46
Olea oleaster	Sylvia atricapilla	mutualistic	5		Styphnolobium japonicum	Myiopsitta monachus	mutualistic	1
Olea oleaster	Sylvia melanocephala	mutualistic	1		Styphnolobium japonicum	Psittacula krameri	mutualistic	3
Olea oleaster	Turdus merula	mutualistic	9		Styphnolobium japonicum	Sturnus unicolor	mutualistic	1
Olea oleaster	Turdus philomelos	mutualistic	9		Styphnolobium japonicum	Turdus merula	mutualistic	1
Phoenix canariensis	Passer domesticus	mutualistic	1		Tipuana tipu	Psittacula krameri	mutualistic	2
Phoenix canariensis	Sturnus unicolor	mutualistic	2		Ulmus minor	Psittacula krameri	mutualistic	2
Phoenix canariensis	Turdus merula	mutualistic	7		Washingtonia robusta	Coloeus monedula	mutualistic	1
Phoenix dactylifera	Cyanopica cooki	mutualistic	2		Washingtonia robusta	Columba livia var. domestica	mutualistic	3
Pistacia lentiscus	Carduelis chloris	mutualistic	1		Washingtonia robusta	Curruca melanocephala	mutualistic	1
Pistacia lentiscus	Curruca communis	mutualistic	2		Washingtonia robusta	Cyanopica cooki	mutualistic	6
Pistacia lentiscus	Cyanopica cooki	mutualistic	26		Washingtonia robusta	Myiopsitta monachus	mutualistic	1
Pistacia lentiscus	Passer domesticus	mutualistic	1		Washingtonia robusta	Passer domesticus	mutualistic	2
Pistacia lentiscus	Sylvia atricapilla	mutualistic	21		Washingtonia robusta	Pica pica	mutualistic	2
Pistacia lentiscus	Sylvia borin	mutualistic	9		Washingtonia robusta	Psittacula krameri	mutualistic	4
Pistacia lentiscus	Sylvia melanocephala	mutualistic	8		Washingtonia robusta	Sturnus unicolor	mutualistic	10
Pistacia lentiscus	Turdus merula	mutualistic	9		Washingtonia robusta	Sylvia atricapilla	mutualistic	7
Pistacia lentiscus	Turdus philomelos	mutualistic	1		Washingtonia robusta	Turdus merula	mutualistic	24
Punica granatum	Passer domesticus	mutualistic	10		Arbutus unedo	Carduelis carduelis	antagonistic	1
Punica granatum	Sylvia atricapilla	mutualistic	17		Arbutus unedo	Fringilla coelebs	antagonistic	25
Punica granatum	Sylvia melanocephala	mutualistic	10		Arbutus unedo	Passer domesticus	antagonistic	1
Punica granatum	Turdus merula	mutualistic	7		Campsis radicans	Columba livia var. domestica	antagonistic	5
Pyrus bourgaeana	Cyanopica cooki	mutualistic	2		Campsis radicans	Myiopsitta monachus	antagonistic	6
Quercus sp	Corvus monedula	mutualistic	3		Campsis radicans	Passer domesticus	antagonistic	5
Quercus sp	Pica pica	mutualistic	13		Campsis radicans	Psittacula krameri	antagonistic	23
Quercus sp	Turdus merula	mutualistic	1		Catalpa bignonioides	Columba livia var. domestica	antagonistic	1
Styphnolobium japonicum	Sturnus unicolor	mutualistic	1		Catalpa bignonioides	Passer domesticus	antagonistic	8
Styphnolobium japonicum	Turdus merula	mutualistic	1		Catalpa bignonioides	Psittacula krameri	antagonistic	49
Washingtonia robusta	Columba livia	mutualistic	3		Celtis australis	Myiopsitta monachus	antagonistic	6
Washingtonia robusta	Corvus monedula	mutualistic	1		Celtis australis	Psittacula krameri	antagonistic	40
Washingtonia robusta	Cyanopica cooki	mutualistic	6		Ceratonia siliqua	Psittacula krameri	antagonistic	52
Washingtonia robusta	Passer domesticus	mutualistic	2		Ceratonia siliqua	Streptopelia decaocto	antagonistic	1
Washingtonia robusta	Pica pica	mutualistic	2		Cercis siliquastrum	Columba palumbus	antagonistic	1
Washingtonia robusta	Sturnus unicolor	mutualistic	10		Cercis siliquastrum	Myiopsitta monachus	antagonistic	4
Washingtonia robusta	Sylvia atricapilla	mutualistic	7		Cercis siliquastrum	Psittacula krameri	antagonistic	47
Washingtonia robusta	Sylvia melanocephala	mutualistic	1		Cercis siliquastrum	Streptopelia decaocto	antagonistic	1
Washingtonia robusta	Turdus merula	mutualistic	24		Cupressus sempervirens	Chloris chloris	antagonistic	6
					Cupressus sempervirens	Myiopsitta monachus	antagonistic	6
					Cupressus sempervirens	Psittacula krameri	antagonistic	22
					Cupressus sempervirens	Streptopelia decaocto	antagonistic	2
					Ficus microcarpa	Columba livia var. domestica	antagonistic	2
					Ficus microcarpa	Columba palumbus	antagonistic	6
					Ficus microcarpa	Passer domesticus	antagonistic	1
					Ficus microcarpa	Streptopelia decaocto	antagonistic	1
					Fraxinus sp	Chloris chloris	antagonistic	8
					Fraxinus sp	Fringilla coelebs	antagonistic	10
					Fraxinus sp	Myiopsitta monachus	antagonistic	49
					Fraxinus sp	Pica pica	antagonistic	1
					Fraxinus sp	Psittacula krameri	antagonistic	23
					Fraxinus sp	Streptopelia decaocto	antagonistic	2
					Helianthus annuus	Carduelis carduelis	antagonistic	5
					Helianthus annuus	Chloris chloris	antagonistic	6
					Helianthus annuus	Columba livia var. domestica	antagonistic	8
					Helianthus annuus	Columba palumbus	antagonistic	3
					Helianthus annuus	Cyanopica cooki	antagonistic	2
					Helianthus annuus	Linaria cannabina	antagonistic	2
					Helianthus annuus	Passer domesticus	antagonistic	3
					Helianthus annuus	Passer hispaniolensis	antagonistic	5
					Helianthus annuus	Pica pica	antagonistic	2
					Helianthus annuus	Psittacula krameri	antagonistic	43
					Helianthus annuus	Serinus serinus	antagonistic	2
					Helianthus annuus	Streptopelia decaocto	antagonistic	19
					Lantana strigocamara	Chloris chloris	antagonistic	26
					Lantana strigocamara	Passer domesticus	antagonistic	1
					Ligustrum japonicum	Carduelis carduelis	antagonistic	1
					Ligustrum japonicum	Chloris chloris	antagonistic	22
					Ligustrum japonicum	Columba livia var. domestica	antagonistic	1
					Ligustrum japonicum	Myiopsitta monachus	antagonistic	32
					Ligustrum japonicum	Passer domesticus	antagonistic	1
					Ligustrum japonicum	Psittacula krameri	antagonistic	30
					Melia azedarach	Myiopsitta monachus	antagonistic	18
					Melia azedarach	Psittacula krameri	antagonistic	27
					Morus sp	Chloris chloris	antagonistic	4
					Morus sp	Columba livia var. domestica	antagonistic	1
					Morus sp	Columba palumbus	antagonistic	1
					Morus sp	Cyanopica cooki	antagonistic	1
					Morus sp	Linaria cannabina	antagonistic	1
					Morus sp	Myiopsitta monachus	antagonistic	7
					Morus sp	Passer domesticus	antagonistic	1
					Morus sp	Psittacula krameri	antagonistic	3
					Morus sp	Serinus serinus	antagonistic	1
					Morus sp	Streptopelia decaocto	antagonistic	1
					Morus sp	Sturnus unicolor	antagonistic	1
					Morus sp	Sylvia borin	antagonistic	1
					Morus sp	Turdus merula	antagonistic	1
					Myrtus communis	Chloris chloris	antagonistic	10
					Myrtus communis	Columba livia var. domestica	antagonistic	3
					Myrtus communis	Fringilla coelebs	antagonistic	1
					Myrtus communis	Passer domesticus	antagonistic	1
					Myrtus communis	Psittacula krameri	antagonistic	9
					Olea europaea europaea	Psittacula krameri	antagonistic	15
					Phoenix canariensis	Myiopsitta monachus	antagonistic	5
					Phoenix canariensis	Psittacula krameri	antagonistic	20
					Phoenix dactylifera	Myiopsitta monachus	antagonistic	4
					Phoenix dactylifera	Psittacula krameri	antagonistic	57
					Pistacia lentiscus	Carduelis carduelis	antagonistic	2
					Pistacia lentiscus	Chloris chloris	antagonistic	18
					Pistacia lentiscus	Passer domesticus	antagonistic	2
					Platycladus orientalis	Chloris chloris	antagonistic	10
					Platycladus orientalis	Myiopsitta monachus	antagonistic	55
					Platycladus orientalis	Passer domesticus	antagonistic	3
					Platycladus orientalis	Psittacula krameri	antagonistic	17
					Prunus dulcis	Myiopsitta monachus	antagonistic
					Prunus dulcis	Psittacula krameri	antagonistic
					Punica granatum	Myiopsitta monachus	antagonistic	25
					Punica granatum	Passer domesticus	antagonistic	1
					Punica granatum	Psittacula krameri	antagonistic	4
					Pyrus bourgaeana	Psittacula krameri	antagonistic	17
					Pyrus bourgaeana	Streptopelia decaocto	antagonistic	1
					Quercus sp	Columba palumbus	antagonistic	6
					Quercus sp	Myiopsitta monachus	antagonistic	7
					Quercus sp	Psittacula krameri	antagonistic	9
					Silybum marianum	Carduelis carduelis	antagonistic	11
					Silybum marianum	Chloris chloris	antagonistic	24
					Silybum marianum	Linaria cannabina	antagonistic	1
					Silybum marianum	Passer domesticus	antagonistic	1
					Silybum marianum	Passer hispaniolensis	antagonistic	3
					Silybum marianum	Psittacula krameri	antagonistic	6
					Silybum marianum	Serinus serinus	antagonistic	1
					Styphnolobium japonicum	Columba livia var. domestica	antagonistic	1
					Styphnolobium japonicum	Myiopsitta monachus	antagonistic	42
					Styphnolobium japonicum	Psittacula krameri	antagonistic	43
					Styphnolobium japonicum	Streptopelia decaocto	antagonistic	1
					Tipuana tipu	Myiopsitta monachus	antagonistic	66
					Tipuana tipu	Psittacula krameri	antagonistic	17
					Ulmus minor	Carduelis carduelis	antagonistic	10
					Ulmus minor	Chloris chloris	antagonistic	21
					Ulmus minor	Columba palumbus	antagonistic	3
					Ulmus minor	Linaria cannabina	antagonistic	6
					Ulmus minor	Myiopsitta monachus	antagonistic	7
					Ulmus minor	Passer domesticus	antagonistic	3
					Ulmus minor	Passer hispaniolensis	antagonistic	1
					Ulmus minor	Passer montanus	antagonistic	1
					Ulmus minor	Psittacula krameri	antagonistic	21
					Ulmus minor	Serinus serinus	antagonistic	12
					Ulmus minor	Streptopelia decaocto	antagonistic	7

## Sheet: Figure 3
	pre-invasion						invasion								pre-invasion						invasion
	antagonism		mutualism		multi-layer		antagonism		mutualism		multi-layer				antagonism		mutualism		multi-layer		antagonism		mutualism		multi-layer
Birds	degree	eigenvalue	degree	eigenvalue	degree	eigenvalue	degree	eigenvalue	degree	eigenvalue	degree	eigenvalue		Plants	degree	eigenvalue	degree	eigenvalue	degree	eigenvalue	degree	eigenvalue	degree	eigenvalue	degree	eigenvalue
Carduelis carduelis	6	0.592973	1	0.0465526	7	0.231395	6	0.312385	0	4.21e-18	7	0.114977		Arbutus unedo	3	0.283662	5	0.388687	8	0.372991	3	0.135901	4	0.282762	8	0.157555
Carduelis chloris	9	0.85397	4	0.285596	13	0.566306	11	0.58322	4	0.227568	15	0.326162		Campsis radicans	0	0	0	0	0	0	4	0.353274	2	0.184537	6	0.285412
Columba livia	7	0.597427	4	0.286432	11	0.437261	8	0.414954	4	0.238318	12	0.273648		Catalpa bignonioides	2	0.257973	1	0.0865945	3	0.20812	3	0.261348	2	0.168077	5	0.22614
Columba palumbus	5	0.526009	2	0.118062	7	0.271099	6	0.346103	2	0.105177	8	0.186094		Celtis australis	0	0	9	0.576221	9	0.402692	2	0.218296	11	0.620502	13	0.41459
Corvus monedula	0	0	7	0.432386	7	0.273054	0	0	7	0.388928	7	0.150515		Ceratonia siliqua	0	0	0	0	0	0	2	0.189095	1	0.101878	3	0.149544
Curruca communis	0	0	1	0.0667901	1	0.0473345	0	0	1	0.0415935	1	0.0148918		Cercis siliquastrum	0	0	0	0	0	0	4	0.324757	1	0.101878	5	0.210151
Cyanopica cooki	2	0.304148	9	0.504772	11	0.422875	2	0.161593	10	0.480176	12	0.26263		Citrus sinensis	0	0	0	0	0	0	0	0	2	0.150798	2	0.0844238
Fringilla coelebs	3	0.162675	2	0.081222	5	0.140185	3	0.109875	2	0.0703266	5	0.0822366		Cupressus sempervirens	0	0	0	0	0	0	4	0.354722	2	0.184537	6	0.267682
Linnaria cannabina	4	0.544396	1	0.0957721	5	0.260326	4	0.29494	1	0.0794378	5	0.14074		Eriobotrya japonica	0	0	0	0	0	0	0	0	2	0.184537	2	0.115028
Myiopsitta monachus	0	0	0	0	0	0	17	0.72743	18	0.81135	35	0.720346		Ficus carica	0	0	7	0.482456	7	0.305711	0	0	9	0.544273	9	0.244663
Oriolus oriolus	0	0	2	0.153555	2	0.117254	0	0	2	0.134887	2	0.0607405		Ficus microcarpa	4	0.4394	9	0.652176	13	0.566724	4	0.241439	11	0.669607	15	0.363841
Passer domesticus	12	0.991454	13	0.723013	25	0.940154	14	0.653159	13	0.649783	27	0.554237		Fraxinus sp	4	0.295231	2	0.068209	6	0.166985	6	0.38463	2	0.0524031	8	0.192732
Passer hispaniolensis	3	0.40261	3	0.231666	6	0.248871	3	0.211532	3	0.203106	6	0.137045		Helianthus annuus	11	1	0	0	11	0.386106	12	0.618706	0	0	12	0.240059
Passer montanus	1	0.136654	1	0.0957721	2	0.115632	1	0.0798459	1	0.0794378	2	0.0650449		Lantana strigocamara	2	0.299626	8	0.529521	10	0.454862	2	0.156242	8	0.387684	10	0.197416
Pica pica	2	0.210296	8	0.488283	10	0.351855	2	0.126792	8	0.444043	10	0.217467		Ligustrum japonicum	4	0.492901	5	0.41277	9	0.404744	6	0.466452	7	0.489111	13	0.404391
Psittacula krameri	0	0	0	0	0	0	24	1	29	1	53	1		Livistona chinensis	0	0	3	0.25815	3	0.172095	0	0	5	0.38213	5	0.190446
Serinus serinus	4	0.544396	1	0.0957721	5	0.260326	4	0.29494	1	0.0794378	5	0.14074		Melia azedarach	0	0	6	0.409523	6	0.232107	2	0.218296	7	0.411872	9	0.286357
Streptopelia decaocto	6	0.591417	2	0.132434	8	0.309109	10	0.496353	2	0.102712	12	0.236551		Morus sp	11	0.873274	15	0.79964	26	1	13	0.660021	17	0.779732	30	0.663762
Sturnus unicolor	1	0.141786	12	0.732321	13	0.522963	1	0.0834071	12	0.665504	13	0.31817		Myrtus communis	4	0.423037	5	0.417317	9	0.472408	5	0.348935	6	0.407825	11	0.33782
Sylvia atricapilla	0	0	13	0.825792	13	0.525751	0	0	13	0.692772	13	0.287869		Olea europaea	0	0	6	0.464796	6	0.288629	0	0	8	0.544088	8	0.243821
Sylvia borin	1	0.141786	5	0.361876	6	0.346129	1	0.0834071	5	0.284196	6	0.157541		Olea oleaster	0	0	10	0.609947	10	0.381698	1	0.12637	12	0.637897	13	0.349079
Sylvia melanocephala	0	0	10	0.649947	10	0.441292	0	0	10	0.532145	10	0.224642		Phoenix canariensis	0	0	3	0.294073	3	0.194537	2	0.218296	5	0.410307	7	0.316685
Turdus merula	1	0.141786	18	1	19	0.703198	1	0.0834071	18	0.900787	19	0.423191		Phoenix dactylifera	0	0	1	0.060456	1	0.0379746	2	0.218296	3	0.233457	5	0.247617
Turdus philomelos	0	0	4	0.238328	4	0.138801	0	0	4	0.198372	4	0.0844183		Pistacia lentiscus	3	0.395902	9	0.557658	12	0.527105	3	0.195718	9	0.408266	12	0.222719
														Platycladus orientalis	0	0	0	0	0	0	4	0.374538	1	0.101878	5	0.240758
														Prunus dulcis	0	0	0	0	0	0	2	0.218296	1	0.101878	3	0.181892
														Punica granatum	1	0.160974	4	0.383111	5	0.318843	3	0.300836	6	0.467299	9	0.366737
														Pyrus bourgaeana	0	0	1	0.060456	1	0.0379746	2	0.189095	3	0.233457	5	0.215269
														Quercus sp	1	0.0854037	3	0.230037	4	0.14361	3	0.262033	5	0.36117	8	0.2954
														Silybum marianum	6	0.638048	0	0	6	0.225165	7	0.423363	1	0.101878	8	0.228265
														Styphnolobium japonicum	2	0.193022	2	0.207478	4	0.177135	4	0.333458	4	0.344108	8	0.31374
														Tipuana tipu	0	0	0	0	0	0	2	0.218296	1	0.101878	3	0.181892
														Ulmus minor	9	0.841662	0	0	9	0.287652	11	0.63184	1	0.101878	12	0.309039
														Washingtonia robusta	0	0	9	0.67585	9	0.414737	0	0	11	0.69316	11	0.296387

## Sheet: Figure 4 a
	pre-invasion			invasion
Bird species	p_antagonist	p_mutualist	p_dual	p_antagonist	p_mutualist	p_dual
Carduelis carduelis	0.978261	0.0217391	0	0.978261	0.0217391	0
Carduelis chloris	0.860248	0.0931677	0.0465839	0.867647	0.0882353	0.0441176
Columba livia	0.708861	0.291139	0	0.776699	0.223301	0
Columba palumbus	0.642857	0.357143	0	0.655172	0.344828	0
Corvus monedula	0	1	0	0	1	0
Curruca communis	0	1	0	0	1	0
Cyanopica cooki	0.0321101	0.96789	0	0.0689655	0.931034	0
Fringilla coelebs	0.973684	0.0263158	0	0.973684	0.0263158	0
Linnaria cannabina	0.857143	0.142857	0	0.857143	0.142857	0
Myiopsitta monachus				0.585831	0.346049	0.0681199
Oriolus oriolus	0	1	0	0	1	0
Passer domesticus	0.297619	0.678571	0.0238095	0.413907	0.566225	0.0198675
Passer hispaniolensis	0.74	0.26	0	0.74	0.26	0
Passer montanus	0.666667	0.333333	0	0.666667	0.333333	0
Pica pica	0.101266	0.886076	0.0126582	0.101266	0.886076	0.0126582
Psittacula krameri				0.531646	0.358047	0.110307
Serinus serinus	0.9375	0.0625	0	0.9375	0.0625	0
Streptopelia decaocto	0.956044	0.043956	0	0.96	0.04	0
Sturnus unicolor	0.00484262	0.995157	0	0.00484262	0.995157	0
Sylvia atricapilla	0	1	0	0	1	0
Sylvia borin	0.0685714	0.925714	0.00571429	0.0685714	0.925714	0.00571429
Sylvia melanocephala	0	1	0	0	1	0
Turdus merula	0.0088968	0.991103	0	0.0141343	0.984099	0.00176678
Turdus philomelos	0	1	0	0	1	0

## Sheet: Figure 4 b
Plant species	Network	Number of bird species					Interaction weights							Interaction weight		Dispersal weight
		Predation	mutual	Endozoochory	Epizoochory	Stomatochory	Predation	Mutualism	Endozoochory	Epizoochory	Stomatochory		Birds	Antagonism	Mutualism	Endozoochory	Epizoochory	Stomatochory
Arbutus unedo	pre-invasion	3	5	5	0	1	10	57	56	0	1		M. monachus	NA	NA	NA	NA	NA
Campsis radicans	pre-invasion	0	0	0	0	0	0	0	0	0	0		M. monachus	14.3411	6.20155	NA	NA	6.20155
Catalpa bignonioides	pre-invasion	2	1	0	0	1	9	1	0	0	1		M. monachus	NA	NA	NA	NA	NA
Celtis australis	pre-invasion	0	9	9	0	5	0	15	10	0	5		M. monachus	5.93824	0.178147	NA	NA	0.178147
Ceratonia siliqua	pre-invasion	0	0	0	0	0	0	0	0	0	0		M. monachus	NA	NA	NA	NA	NA
Cercis siliquastrum	pre-invasion	0	0	0	0	0	0	0	0	0	0		M. monachus	7.60234	NA	NA	NA	NA
Citrus sinensis	pre-invasion	0	0	0	0	0	0	0	0	0	0		M. monachus	NA	NA	NA	NA	NA
Cupressus sempervirens	pre-invasion	0	0	0	0	0	0	0	0	0	0		M. monachus	8	4	NA	NA	4
Eriobotrya japonica	pre-invasion	0	0	0	0	0	0	0	0	0	0		M. monachus	NA	1.1236	NA	NA	1.1236
Ficus carica	pre-invasion	0	7	7	0	1	0	19	18	0	1		M. monachus	NA	20.2174	14.7826	4.56522	0.869565
Ficus microcarpa	pre-invasion	4	9	9	0	5	4	19	14	0	5		M. monachus	NA	6.50558	5.76208	0.743494	NA
Fraxinus sp	pre-invasion	4	2	0	0	2	7	2	0	0	2		M. monachus	46.6819	NA	NA	NA	NA
Helianthus annuus	pre-invasion	11	0	0	0	0	57	0	0	0	0		M. monachus	NA	NA	NA	NA	NA
Lantana strigocamara	pre-invasion	2	8	8	0	3	6	15	12	0	3		M. monachus	NA	NA	NA	NA	NA
Ligustrum japonicum	pre-invasion	4	5	5	0	0	7	5	5	0	0		M. monachus	32.0031	1.83881	NA	NA	1.83881
Livistona chinensis	pre-invasion	0	3	1	0	3	0	5	2	0	3		M. monachus	NA	0.674764	NA	NA	0.674764
Melia azedarach	pre-invasion	0	6	6	0	3	0	10	7	0	3		M. monachus	16.4219	NA	NA	NA	NA
Morus sp	pre-invasion	11	15	15	1	6	12	36	28	1	7		M. monachus	8.01476	6.37156	5.29846	0.938967	0.134138
Myrtus communis	pre-invasion	4	5	5	0	2	7	13	11	0	2		M. monachus	NA	NA	NA	NA	NA
Olea europaea	pre-invasion	0	6	2	0	6	0	8	2	0	6		M. monachus	NA	0.949796	NA	NA	0.949796
Olea oleaster	pre-invasion	0	10	8	0	7	0	17	10	0	7		M. monachus	NA	0.30303	NA	NA	0.30303
Phoenix canariensis	pre-invasion	0	3	3	0	3	0	6	3	0	3		M. monachus	4.22164	0.131926	NA	NA	0.131926
Phoenix dactylifera	pre-invasion	0	1	0	0	1	0	1	0	0	1		M. monachus	3.8674	0.092081	NA	NA	0.092081
Pistacia lentiscus	pre-invasion	3	9	9	0	0	6	19	19	0	0		M. monachus	NA	NA	NA	NA	NA
Platycladus orientalis	pre-invasion	0	0	0	0	0	0	0	0	0	0		M. monachus	58.794	NA	NA	NA	NA
Prunus dulcis	pre-invasion	0	0	0	0	0	0	0	0	0	0		M. monachus	20.2247	NA	NA	NA	NA
Punica granatum	pre-invasion	1	4	4	0	1	1	18	17	0	1		M. monachus	26.5625	3.125	1.5625	1.5625	NA
Pyrus bourgaeana	pre-invasion	1	1	0	0	1	1	1	0	0	1		M. monachus	NA	1.19048	NA	NA	1.19048
Quercus sp	pre-invasion	1	3	0	0	3	1	5	0	0	5		M. monachus	7.65864	3.93873	NA	NA	3.93873
Silybum marianum	pre-invasion	6	0	0	0	0	41	0	0	0	0		M. monachus	NA	NA	NA	NA	NA
Styphnolobium japonicum	pre-invasion	2	2	2	0	1	2	3	2	0	1		M. monachus	41.2875	1.10988	NA	NA	1.10988
Tipuana tipu	pre-invasion	0	0	0	0	0	0	0	0	0	0		M. monachus	69.1489	NA	NA	NA	NA
Ulmus minor	pre-invasion	9	0	0	0	0	14	0	0	0	0		M. monachus	6.78899	NA	NA	NA	NA
Washingtonia robusta	pre-invasion	0	9	9	0	5	0	19	14	0	5		M. monachus	NA	1.4094	NA	NA	1.4094
Arbutus unedo	invasion	6	5	5	0	1	10	57	56	0	1		other birds	14.4068	85.5932	84.7458	NA	0.847458
Campsis radicans	invasion	0	2	0	0	2	23	6	0	0	6		other birds	26.3566	NA	NA	NA	NA
Catalpa bignonioides	invasion	2	2	0	0	3	30	2	0	0	2		other birds	28.3019	1.88679	NA	NA	1.88679
Celtis australis	invasion	0	11	18	0	12	9	17	10	0	7		other birds	NA	29.8694	28.6817	NA	1.18765
Ceratonia siliqua	invasion	0	1	0	0	1	17	2	0	0	2		other birds	0.952381	NA	NA	NA	NA
Cercis siliquastrum	invasion	0	1	0	0	1	20	1	0	0	1		other birds	4.67836	NA	NA	NA	NA
Citrus sinensis	invasion	0	2	0	0	2	0	3	0	0	3		other birds	NA	2.31481	NA	NA	2.31481
Cupressus sempervirens	invasion	0	2	0	0	2	17	5	0	0	5		other birds	30	NA	NA	NA	NA
Eriobotrya japonica	invasion	0	2	0	0	2	0	2	0	0	2		other birds	NA	NA	NA	NA	NA
Ficus carica	invasion	0	9	16	2	4	0	41	33	5	3		other birds	NA	44.7826	44.5652	NA	0.217391
Ficus microcarpa	invasion	4	11	20	2	11	4	28	20	2	6		other birds	12.8253	49.9071	46.4684	NA	3.43866
Fraxinus sp	invasion	4	2	0	0	4	22	2	0	0	2		other birds	25.4005	0.343249	NA	NA	0.343249
Helianthus annuus	invasion	11	0	0	0	0	100	0	0	0	0		other birds	56.7376	NA	NA	NA	NA
Lantana strigocamara	invasion	2	8	16	0	6	6	15	12	0	3		other birds	27.6085	57.2484	56.602	NA	0.646353
Ligustrum japonicum	invasion	4	7	10	0	2	19	7	5	0	2		other birds	22.3787	2.93427	2.93427	NA	NA
Livistona chinensis	invasion	0	5	2	0	8	0	10	2	0	8		other birds	NA	12.2807	8.50202	NA	3.77868
Melia azedarach	invasion	0	7	12	0	7	10	11	7	0	4		other birds	NA	30.4406	23.6315	NA	6.80908
Morus sp	invasion	11	17	32	4	14	16	44	32	3	9		other birds	11.0999	60.4963	53.0852	0.0335345	7.3776
Myrtus communis	invasion	4	6	11	1	5	9	22	18	1	3		other birds	20.6897	39.185	38.2445	NA	0.940439
Olea europaea	invasion	0	8	4	0	14	0	12	2	0	10		other birds	NA	5.69878	2.03528	NA	3.6635
Olea oleaster	invasion	0	12	16	0	16	3	19	10	0	9		other birds	NA	22.9545	19.6212	NA	3.33333
Phoenix canariensis	invasion	0	5	7	0	8	5	10	4	0	6		other birds	NA	7.78364	4.74934	NA	3.0343
Phoenix dactylifera	invasion	0	3	0	0	4	12	3	0	0	3		other birds	NA	1.9337	NA	NA	1.9337
Pistacia lentiscus	invasion	3	9	18	0	0	6	19	19	0	0		other birds	21.374	77.4809	77.4809	NA	NA
Platycladus orientalis	invasion	0	1	0	1	1	20	2	0	1	1		other birds	13.5678	NA	NA	NA	NA
Prunus dulcis	invasion	0	2	0	0	2	22	3	0	0	3		other birds	17.4157	0.561798	NA	NA	0.561798
Punica granatum	invasion	1	6	9	2	2	13	21	18	2	1		other birds	3.125	46.875	45.3125	NA	1.5625
Pyrus bourgaeana	invasion	1	3	0	0	4	5	3	0	0	3		other birds	2.77778	1.98413	NA	NA	1.98413
Quercus sp	invasion	1	5	0	0	8	5	9	0	0	9		other birds	5.03282	13.5667	NA	NA	13.5667
Silybum marianum	invasion	6	1	0	0	1	47	9	0	0	9		other birds	70.9141	NA	NA	NA	NA
Styphnolobium japonicum	invasion	2	4	4	0	4	20	5	2	0	3		other birds	0.443951	1.22087	0.887902	NA	0.332963
Tipuana tipu	invasion	0	1	0	0	1	17	1	0	0	1		other birds	NA	NA	NA	NA	NA
Ulmus minor	invasion	9	1	0	0	1	19	1	0	0	1		other birds	63.6239	NA	NA	NA	NA
Washingtonia robusta	invasion	0	11	18	0	12	0	21	14	0	7		other birds	NA	53.8255	51.0738	NA	2.75168
													P. krameri	NA	NA	NA	NA	NA
													P. krameri	36.4341	14.7287	NA	NA	14.7287
													P. krameri	66.9811	1.88679	NA	NA	1.88679
													P. krameri	38.5392	0.771971	NA	NA	0.771971
													P. krameri	78.0952	9.52381	NA	NA	9.52381
													P. krameri	74.8538	5.26316	NA	NA	5.26316
													P. krameri	NA	2.77778	NA	NA	2.77778
													P. krameri	28	16	NA	NA	16
													P. krameri	NA	5.61798	NA	NA	5.61798
													P. krameri	NA	33.4783	24.5652	8.04348	0.869565
													P. krameri	NA	27.0446	24.3494	2.41636	0.27881
													P. krameri	21.968	NA	NA	NA	NA
													P. krameri	43.2624	NA	NA	NA	NA
													P. krameri	NA	NA	NA	NA	NA
													P. krameri	30.0469	4.69484	NA	NA	4.69484
													P. krameri	NA	14.5749	NA	NA	14.5749
													P. krameri	26.1682	0.934579	NA	NA	0.934579
													P. krameri	3.31992	8.11536	6.5057	0.771294	0.838364
													P. krameri	7.21003	29.4671	25.0784	1.25392	3.1348
													P. krameri	NA	10.1764	NA	NA	10.1764
													P. krameri	10.3788	1.36364	NA	NA	1.36364
													P. krameri	16.3588	8.44327	0.131926	NA	8.31135
													P. krameri	48.1584	2.48619	NA	NA	2.48619
													P. krameri	NA	NA	NA	NA	NA
													P. krameri	19.0955	1.50754	NA	0.502513	1.00503
													P. krameri	44.9438	8.98876	NA	NA	8.98876
													P. krameri	6.25	1.5625	NA	1.5625	NA
													P. krameri	11.9048	4.7619	NA	NA	4.7619
													P. krameri	8.09628	14.0044	NA	NA	14.0044
													P. krameri	11.6343	16.8975	NA	NA	16.8975
													P. krameri	43.0633	2.44173	NA	NA	2.44173
													P. krameri	17.0213	2.12766	NA	NA	2.12766
													P. krameri	20.8257	2.06422	NA	NA	2.06422
													P. krameri	NA	4.2953	NA	NA	4.2953
